# Supplementary material for: Charge Variants Characterization of Co-Formulated Antibodies by Three-Dimensional Liquid Chromatography–Mass Spectrometry
Source: Biomolecules. 2024 Aug 13;14(8):999. doi: 10.3390/biom14080999 (PMC11352451; doi:10.3390/biom14080999)
Supplement: Supplementary file 1 [file biomolecules-14-00999-s001.zip]

Archive with 1 entries (1 files):
- biomolecules-3124910-supplementary.pdf
